# Supplementary material for: Genome-wide characterization and expression analyses of the MYB superfamily genes during developmental stages in Chinese jujube
Source: PeerJ. 2019 Jan 24;7:e6353. doi: 10.7717/peerj.6353 (PMC6348095; doi:10.7717/peerj.6353)
Supplement: Supplemental Information 6 [file peerj-07-6353-s006.xlsx]

## Sheet: Sheet2
Table 6. Motifs of Related-MYB subgroup
R-R-type
Motif 1
Motif 2									Motif 3
Motif 4				Motif 5				Motif 6
Motif 7				Motif 8					Motif 9
Motif 10				Motif 11					Motif 12
Motif 13				Motif 14					Motif 15
CCA1-like
Motif 1
Motif 2
Motif 3
Motif 4
Motif 5
Motif 6
Motif 7							Motif 8
Motif 9
								Motif 11
Motif 10
Motif 12								Motif 13
Motif 14								Motif 15
Motif 16							Motif 17
Motif 18						Motif 19						Motif 20
I-box-like
Motif 1
Motif 2				Motif 3				Motif 4
TBP-like
Moti 1
Moti 2
Moti 3
Moti 4
Moti 5
Moti 6
Moti 7
Moti 8
Moti 9
Moti 10
Moti 11								Moti 12
Moti 13								Moti 14
Moti 15
Atypical
Motif 1
Motif 2
Motif 3
Motif 4
Motif 5
Motif 6
Motif 7
Motif 8
Motif 9
Motif 10										Motif 11
Motif 12
Motif 13					Motif 14
Motif 15
Motif 16						Motif 17
Motif 18						Motif 19
Motif 20
CPC-like
Motif 1
Motif 2
Motif 3
Motif 4
Motif 5
Motif 6						Motif 7					Motif 8
Motif 9						Motif 10						Motif 11
Motif 12				Motif 13					Motif 14					Motif 15
Motif 16				Motif 17					Motif 18				Motif 19				Motif 20
Jujube-specific
Motif 1								Motif 2
Motif 3
Motif 4
							Motif 5
Motif 6					Motif 7				Motif 8
Motif 9							Motif 10					Motif 11
Motif 12				Motif 13				Motif 14
Motif 15					Motif 16				Motif 17
Motif 18				Motif 19				Motif 20
