# Supplementary material for: Genome-wide characterization and expression analyses of the MYB superfamily genes during developmental stages in Chinese jujube
Source: PeerJ. 2019 Jan 24;7:e6353. doi: 10.7717/peerj.6353 (PMC6348095; doi:10.7717/peerj.6353)
Supplement: Supplemental Information 7 [file peerj-07-6353-s007.xlsx]

## Sheet: Sheet1
Table 7. Statistic Reads of RNA-Seq data
Samples	Corresponding database sample name	Read_length	Raw_reads	Clean_reads	Raw_GC	Clean_GC	Raw_Q30	Clean_Q30
Y-3	PNYGQ3	150 bp	46534584	46481404	0.4417	0.4417	0.9444	0.9445
Y-2	PNYGQ2	150 bp	46759644	46709790	0.4386	0.4386	0.9438	0.9439
Y-1	PNYGQ1	150 bp	48301274	48248082	0.4392	0.4391	0.9444	0.9445
EN-3	PNPDQ3	150 bp	49081890	49000842	0.4444	0.4443	0.947	0.9472
EN-2	PNPDQ2	150 bp	50617452	50542414	0.4452	0.4452	0.9475	0.9478
EN-1	PNPDQ1	150 bp	50617028	50550982	0.4436	0.4436	0.945	0.945
WM-3	PNBSQ3	150 bp	50619272	50390634	0.4479	0.4478	0.9156	0.9156
WM-2	PNBSQ2	150 bp	50619118	50352006	0.4474	0.4474	0.9212	0.9212
WM-1	PNBSQ1	150 bp	46464880	46244076	0.4474	0.4473	0.919	0.919
HR-3	PNBHQ3	150 bp	50619884	50231172	0.4473	0.447	0.932	0.9327
HR-2	PNBHQ2	150 bp	50619522	50154604	0.4439	0.4436	0.9316	0.9321
HR-1	PNBHQ1	150 bp	50619676	50142970	0.4452	0.445	0.9265	0.9271
FR-3	PNQHQ3	150 bp	50618792	50334512	0.4438	0.4438	0.9503	0.9506
FR-2	PNQHQ2	150 bp	50619618	50316418	0.4426	0.4424	0.9436	0.9441
FR-1	PNQHQ1	150 bp	50619320	50287118	0.4447	0.4446	0.9378	0.9381
