# Supplementary material for: Genome-wide characterization and expression analyses of the MYB superfamily genes during developmental stages in Chinese jujube
Source: PeerJ. 2019 Jan 24;7:e6353. doi: 10.7717/peerj.6353 (PMC6348095; doi:10.7717/peerj.6353)
Supplement: Supplemental Information 10 [file peerj-07-6353-s010.xlsx]

## Sheet: Sheet1
GeneID	subfamily	GeneID	Y-1	Y-2	Y-3	EN-1	EN-2	EN-3	WM-1	WM-2	WM-3	HR-1	HR-2	HR-3	FR-1	FR-2	FR-3
107411033	MYB-related	ZjMYB2	0.663544	0.542941	0.469659	1.86439	1.42079	1.54261	2.56317	1.47547	1.73693	0.886409	0.609672	0.273787	0.0366089	0	0
107424282	MYB-related	ZjMYB7	35.9563	39.8081	62.1077	27.152	37.3238	32.3494	14.9887	18.7374	11.0526	20.3214	33.984	12.7511	10.297	14.5401	14.0048
107434184	MYB-related	ZjMYB10	53.1428	51.5437	56.4683	43.8219	49.1048	42.4899	30.593	29.8651	25.5853	20.0187	21.6836	15.0589	18.7728	16.868	18.9642
107434110	MYB-related	ZjMYB11	35.327	28.7752	32.2088	32.3893	32.8062	36.7956	14.5485	16.341	14.239	14.4266	12.8385	10.881	6.81072	5.98398	4.64031
107403503	MYB-related	ZjMYB16	24.8639	23.9849	25.383	21.8073	24.7838	25.0107	17.9969	19.2522	20.5558	29.6952	31.3825	33.1559	24.5142	22.2567	22.4827
107411267	MYB-related	ZjMYB18	42.2411	52.3653	70.7803	32.2229	30.2268	33.7788	9.88837	10.3187	10.6867	13.5065	24.79	9.90943	14.0577	9.445	13.5014
107411450	MYB-related	ZjMYB19	10.4823	11.7328	10.7823	9.78066	9.53555	9.98453	8.325	7.61461	9.59715	9.95668	8.01937	10.3533	12.1326	14.8533	11.7888
107411454	Atypical-MYB	ZjMYB20	2.98835	3.2228	2.89667	4.01437	4.31083	5.2851	2.44557	3.28213	2.80722	3.36871	3.50124	3.28259	2.99653	2.5773	2.86205
107411598	MYB-related	ZjMYB22	3.11681	3.5974	3.90153	3.0978	2.61187	3.56802	2.85152	2.57289	2.45749	3.12826	3.07286	2.79716	4.27208	3.73077	4.1678
107411922	MYB-related	ZjMYB23	10.9618	11.2427	12.2705	11.2945	11.1564	12.1448	13.4776	10.2518	11.5505	11.0364	13.6645	13.4577	12.0257	13.9384	15.718
107412302	MYB-related	ZjMYB24	9.51068	9.50914	10.0741	13.8891	14.6624	14.3342	14.7459	12.6639	12.2183	13.689	11.2109	10.4572	12.3627	15.0961	14.3494
107412294	Atypical-MYB	ZjMYB25	9.5482	8.26347	8.7505	7.33218	8.76688	8.27966	5.28198	5.82173	5.88732	7.08119	6.26407	7.16765	8.70028	9.05646	8.72125
107412324	Atypical-MYB	ZjMYB26	13.5454	13.8546	14.9376	13.6545	14.084	13.36	11.3858	10.3494	10.1556	12.9569	10.3839	12.9811	15.4752	15.1539	14.6581
107412672	MYB-related	ZjMYB29	1.93303	2.30221	2.8901	2.06676	1.94391	1.34471	3.13028	2.6347	2.62039	2.99556	4.19664	3.45782	2.81552	3.01867	2.21946
107413154	MYB-related	ZjMYB33	7.94961	14.2819	13.1789	12.6484	13.2169	11.5055	9.39444	7.9734	8.69914	20.6247	19.7693	22.4057	9.50184	13.6202	9.94582
107414737	MYB-related	ZjMYB41	37.8648	40.643	32.6857	43.8354	58.4642	44.1907	73.1465	74.2097	69.9623	99.163	104.298	97.3203	88.3072	111.94	124.478
107416181	MYB-related	ZjMYB50	1.56232	1.15522	1.51201	1.5437	1.75575	1.34676	2.33761	1.14725	3.16876	1.65903	1.20219	1.9083	1.28222	2.30181	1.85196
107416622	MYB-related	ZjMYB52	0	0.0628018	0.383263	0	0	0.14221	0.221438	0.0321237	0.0635401	0.584273	1.41887	0	0.0613966	0.0298046	0.0304829
107417866	MYB-related	ZjMYB58	17.9111	20.6221	27.6885	9.94083	9.15119	7.18434	21.2497	20.1591	18.5986	10.371	13.9764	11.1801	19.9145	22.4576	27.003
107418859	MYB-related	ZjMYB63	23.5635	31.2729	21.924	30.7525	33.589	28.3601	35.149	47.9971	45.4854	25.7401	18.1831	20.7009	6.57258	6.26663	3.8874
107419471	MYB-related	ZjMYB67	26.0502	29.2343	28.8829	38.2442	39.1731	39.6937	47.6136	46.7184	40.7674	52.5507	45.7868	48.69	63.3889	53.4858	49.9768
107420077	MYB-related	ZjMYB72	44.0496	33.7138	44.1457	9.38693	13.367	10.4025	0	0.3014	0.149773	0.0508307	0	0	0	0	0
107420262	MYB-related	ZjMYB73	0.407807	0.301943	0.547879	0.397632	0.171248	0.232226	0	0.058633	0.11789	0.448565	1.25194	0.0590014	0.0559745	0.112306	0.215367
107420249	MYB-related	ZjMYB74	0	0.0973189	0	0	0	0	0	0	0	0	0	0	0	0	0
107420190	MYB-related	ZjMYB75	0.142057	0.669983	0.623161	0.299951	0.562118	0.73561	0.303385	0.513441	0.769655	0.229189	0.267446	0.334186	0.4038	0.394631	0.356785
107420335	MYB-related	ZjMYB76	0.12553	0.622986	0.4654	0.0938249	0.0622258	0.063531	0	0.0313773	0	0	0.0629762	0	0	0.0297048	0
107421267	Atypical-MYB	ZjMYB82	18.8402	18.9508	15.7832	16.3992	15.2444	15.0576	12.7026	16.5026	14.8508	12.0032	12.2202	12.4086	15.6026	17.815	17.528
107421964	MYB-related	ZjMYB84	18.4714	16.8221	14.8622	17.0472	17.6755	15.7822	8.06769	10.7258	10.7005	13.1652	13.5919	14.1195	8.67078	9.33595	10.7747
107423055	MYB-related	ZjMYB89	1.17322	1.47525	1.48118	1.64089	1.29964	1.43612	2.54111	1.9027	2.57787	1.22262	1.63499	1.26495	1.07056	1.21176	1.77808
107423514	MYB-related	ZjMYB90	17.0541	16.7781	19.7369	22.5712	21.8059	22.0125	19.5502	19.3214	18.1439	23.2074	23.3419	21.3244	18.8447	18.7217	16.956
107423826	MYB-related	ZjMYB93	351.621	324.59	303.286	31.1072	31.6594	29.8964	266.027	307.722	247.697	79.6352	66.7403	83.5947	88.0465	88.6654	78.0755
107424012	MYB-related	ZjMYB95	1.65153	1.77708	1.69323	2.08337	1.90042	1.49191	0.366268	1.10593	1.03761	0.521261	0.829631	0.56149	0.293231	0.0575224	0.258399
107424083	MYB-related	ZjMYB97	15.5089	15.415	14.3691	18.8757	21.6063	16.4117	14.8697	14.5856	12.5909	24.5517	21.3328	20.1977	16.6742	17.7071	17.5448
107424698	MYB-related	ZjMYB98	20.1034	21.6829	27.6725	25.9594	30.2448	30.796	9.26215	9.46663	8.4652	11.0213	13.8563	9.5084	6.48385	5.76146	6.07328
107424928	MYB-related	ZjMYB100	15.4202	15.9223	14.8798	19.5516	21.8213	18.6076	11.7293	17.7906	12.6557	16.3387	13.076	15.3786	12.2708	11.6729	8.85748
107424918	MYB-related	ZjMYB101	10.037	13.7992	13.2506	9.91352	12.6568	12.3687	14.4571	12.7044	11.8001	15.7929	11.111	16.7124	9.79175	8.70479	10.3173
107425232	MYB-related	ZjMYB104	6.55775	6.60628	6.11204	4.47462	4.98463	6.67414	2.94291	2.92536	3.48505	5.57371	6.32227	6.53081	5.16516	5.75024	5.14524
107426769	Atypical-MYB	ZjMYB109	4.06708	4.30502	4.65739	4.31501	4.89414	5.11611	3.91331	2.67356	3.20647	5.30573	4.73798	5.1777	6.6383	5.19141	6.57822
107426908	MYB-related	ZjMYB110	9.26125	9.18471	9.8619	9.40213	9.75235	11.3614	11.7219	8.83821	9.608	12.3718	11.9232	14.4823	20.9906	21.6768	19.5009
107426939	MYB-related	ZjMYB111	22.8913	20.368	22.2362	21.9741	22.5735	22.365	23.2391	21.254	21.9837	24.883	26.3039	24.7869	32.6273	37.5777	38.1158
107429021	MYB-related	ZjMYB117	28.8502	31.9363	33.3701	21.3828	24.1453	23.1721	3.81094	5.35527	4.8957	4.19122	5.15771	4.85193	1.04307	2.54284	1.65981
107429484	MYB-related	ZjMYB119	6.67926	10.1408	11.7502	13.0835	10.5082	8.98851	3.62323	4.65454	8.75349	7.66751	10.0457	5.23701	4.88817	5.82068	4.44097
107429872	Atypical-MYB	ZjMYB121	5.3325	5.46787	5.98254	4.47865	3.93053	5.53937	8.94087	8.13969	6.25999	6.91499	5.6791	6.72376	9.1893	8.0937	9.07483
107429884	Atypical-MYB	ZjMYB122	6.01196	6.15203	5.63375	4.58663	5.40137	4.64948	1.68892	2.00147	2.06789	2.29117	2.45005	2.37568	2.56268	3.20577	3.73038
107430316	MYB-related	ZjMYB125	73.0371	66.1759	70.233	76.2786	81.5905	67.144	21.4009	33.5723	24.9066	32.2231	36.6571	23.1872	14.0327	13.7987	11.5875
107430601	MYB-related	ZjMYB126	24.2003	25.0199	26.3889	15.9151	17.5147	15.0954	8.98048	13.0768	10.1765	10.1663	14.9529	9.18553	6.88958	6.88912	4.6296
107430904	MYB-related	ZjMYB129	0	0	0.288546	0	0	0	0	0	0	0	0	0	0	0	0
107431562	MYB-related	ZjMYB132	27.7244	33.8768	29.1226	30.8952	27.4101	28.1985	10.0438	8.7942	10.8128	11.7184	10.8109	11.982	11.5284	12.0013	12.8239
107431689	MYB-related	ZjMYB133	18.3953	15.3831	17.597	14.5659	14.6152	12.1813	7.12791	7.21711	3.9273	6.56157	11.5153	7.12256	3.03384	4.3642	3.52949
107432912	MYB-related	ZjMYB138	39.0657	35.3295	37.714	6.87081	5.90209	7.91422	77.3194	73.0628	61.7544	12.0408	14.5955	14.018	53.4929	63.4742	71.5495
107432960	MYB-related	ZjMYB139	15.8295	17.1611	18.9919	15.2756	17.8608	15.7385	15.4248	14.894	16.9403	24.6217	24.7114	25.2879	26.404	29.9296	29.4831
107412766	R2R3-MYB	ZJMYB1	0	0.196109	0	0	0	0	0	0	0	0	0	0	0	0	0
107411910	R2R3-MYB	ZJMYB3	0	0	0.112019	0	0	0	0	0.162981	0.0550051	0.108853	0	0	0	0	0
107417400	R2R3-MYB	ZJMYB4	0	0.0810138	0	0	0.0377887	0	0.164049	0.0371072	0.188939	0.180985	0.394823	0.406255	0.593161	0.607557	1.05068
107421995	R2R3-MYB	ZJMYB5	0.182501	0.380993	0.815787	0.129643	0.514473	0.481974	0.183722	0	0.125693	0.0411366	0.20713	0	0.0404825	0	0.201054
107424110	R2R3-MYB	ZJMYB6	0	0.189043	0	0	0	0	0	0.117049	0.404492	0	0	0	0	0	0
107430280	R2R3-MYB	ZJMYB8	0.0491977	1.12881	11.3404	0	0.0480121	0.098066	0	0	0	0.338407	4.72955	0	0.0923872	0.0922292	0.0910907
107433003	R2R3-MYB	ZJMYB9	0.178736	0.241149	0.225031	0.370266	0.379131	0.224988	0.348621	0.323377	0.466993	0.310449	0.863208	0.443871	0.393733	0.250502	1.16913
107435925	R2R3-MYB	ZJMYB12	0	0	0	0	0	0	0.107902	0.100174	0	0	0.100591	0.102475	0	0.147142	0.389306
107403314	R2R3-MYB	ZJMYB14	3.85843	2.73569	3.13878	1.86192	1.02834	1.0417	0.159033	0.07378	0	0	0	0	0	0	0.138805
107403286	R2R3-MYB	ZJMYB15	1.16447	2.31808	1.51556	0.635098	1.43627	1.19805	0	0	0	0	0.0449912	0	0	0	0
107404541	R2R3-MYB	ZJMYB17	0	0	0.218489	0	0	0	0.150368	0	0	0.133586	0.045234	0.0906002	0	0	0.0213301
107411467	R2R3-MYB	ZJMYB21	0	0	0	0.350143	0	0	0	0	0	0	0	0	0	0	0
107412315	R2R3-MYB	ZJMYB27	0.0412423	0	0.174912	0	0	0	0	0	0	0	0.0434613	0	0.12058	0.159946	1.23408
107412592	R2R3-MYB	ZJMYB28	0	0	0.0416484	0	0	0	0	0.245724	0	0	0	0	0	0	0
107412752	R2R3-MYB	ZJMYB30	0	0.157586	0	0	0	0	0	0.101854	0.158148	0	0	0	0	0	0
107412845	R2R3-MYB	ZJMYB31	7.74372	6.75194	8.13402	6.75602	7.49608	8.44104	10.0792	8.92282	7.61337	5.30591	5.04418	3.92349	5.85603	5.38192	4.6735
107412894	R2R3-MYB	ZJMYB32	13.1889	14.8752	10.1746	17.362	14.7556	16.2962	0.680283	1.67012	0.560838	0.512704	0.369618	0.285496	0	0	0
107413800	R2R3-MYB	ZJMYB34	2.3667	1.77615	2.4233	3.48541	3.26627	3.44811	5.46813	4.01608	5.40141	8.18912	6.92115	8.87671	8.84221	10.894	10.5171
107413875	R2R3-MYB	ZJMYB35	0	0	0.0556264	0	0	0	0	0	0.093257	0	0	0.0924605	0	0	0.021754
107414294	R2R3-MYB	ZJMYB38	0	0	0.0597412	0	0	0	0	0	0	0	0	0	0	0	0
107414701	R2R3-MYB	ZJMYB40	0	0	0.170284	0	0	0	0	0	0	0	0	0	0	0	0
107414848	R2R3-MYB	ZJMYB42	0	0	0	0.372918	0.318397	0.424357	12.0758	8.43855	10.5594	4.68768	5.34413	5.49373	5.5735	5.89168	3.50336
107415078	R2R3-MYB	ZJMYB43	29.1873	29.319	19.1938	17.3644	15.8362	18.6673	37.9764	22.7339	21.6924	16.0524	12.5817	14.5195	1.04479	5.43867	1.23138
107415133	R2R3-MYB	ZJMYB44	0.0330427	0.0691747	0	0	0	0	0.0380348	0.0697035	0.138145	0.0713476	0.212562	0.291026	0.153923	0.466687	0.395165
107415212	R2R3-MYB	ZJMYB45	2.52475	1.26346	2.16006	2.44909	1.34098	2.65084	2.94174	2.18383	2.65223	3.78685	3.20852	4.08739	4.2003	2.2157	2.62459
107415341	R2R3-MYB	ZJMYB47	0	0	0.0431959	0	0	0	0	0	0	0	0.0383972	0	0	0	0
107415546	R2R3-MYB	ZJMYB48	48.6053	58.002	52.5906	69.2917	62.654	73.914	86.5407	70.826	51.0232	66.8675	53.2243	63.906	43.7665	54.9264	73.846
107415776	R2R3-MYB	ZJMYB49	2.79328	3.30016	1.89132	4.35959	3.67842	4.50359	1.2863	0.54922	0.274079	0.045392	0.0911159	0.0922932	0	0	0
107416246	R2R3-MYB	ZJMYB51	45.7416	44.5674	33.887	32.6011	30.5655	35.5385	42.6772	22.7472	15.6455	42.4804	24.2313	28.5792	0.87597	3.85168	0.928945
107416948	R2R3-MYB	ZJMYB53	0	0.751574	2.9188	0.289499	0.15977	0.255285	0	0	0	0	0.495557	0	0	0	0
107416961	R2R3-MYB	ZJMYB54	0	0	0.200239	0	0	0	0	0	0	0	0	0	0	0	0.117574
107416963	R2R3-MYB	ZJMYB55	0	0	0	0	0.165308	0	0.117569	0.215269	0.053894	0	0	0.0549363	0	0	0
107417084	R2R3-MYB	ZJMYB56	0.0504226	0	0.0263592	0	0	0.0508923	0	0	0.0245393	0.0236222	0.116659	0.0240536	0.0688785	0	0.272153
107417581	R2R3-MYB	ZJMYB57	0	0	0	0	0	0	0.0662341	0.0610254	0	0	0	0	0	0	0
107418291	R2R3-MYB	ZJMYB59	3.51889	5.02313	5.50112	2.10913	2.03334	2.37734	0.209591	0.265725	0	0.113256	0	0.114143	0	0.0701359	0
107418345	R2R3-MYB	ZJMYB60	0	0	0	0	0	0	0	0	0	0	0.0571705	0	0	0	0.0537336
107418407	R2R3-MYB	ZJMYB61	1.18738	1.25555	2.19089	2.31177	2.30164	1.06358	0.0835857	0	0	0.150132	0	0	0.0732107	0.217306	0.218227
107419647	R2R3-MYB	ZJMYB68	0	0	0.178306	0	0	0	0	0	0	0	0	0	0	0	0
107420003	R2R3-MYB	ZJMYB69	48.419	73.4181	112.866	88.3404	79.1228	86.0876	136.476	155.603	118.893	160.962	209.402	143.547	72.4743	101.297	73.5698
107420076	R2R3-MYB	ZJMYB71	4.14948	5.06435	3.13003	4.58392	4.44492	4.38156	12.6852	8.42562	8.37362	2.86387	2.2396	1.91296	2.9747	6.80952	7.96929
107420595	R2R3-MYB	ZJMYB77	0	0.426618	0.376135	0	0.0496845	0	0.871693	0.649207	1.24528	0.0978696	0.14578	0.0501588	0.096697	0	0.0482361
107420609	R2R3-MYB	ZJMYB78	0.561598	0.765842	1.18016	1.98125	0.639601	1.73382	0.400681	0.682109	0.733201	0.0508992	0.204815	0.209233	0	0	0.206158
107420842	R2R3-MYB	ZJMYB80	0	0.0561082	0.0572344	1.25581	0.573853	2.08613	1.7752	1.77385	5.36503	0.0516859	0.466577	0.211447	0	0.0504274	0.149811
107420865	R2R3-MYB	ZJMYB81	4.41803	14.0489	24.5827	13.5107	7.00141	14.5561	0.0470996	0.383639	0.517879	0.281966	0.842455	0.0412134	0	0.0859854	0
107421590	R2R3-MYB	ZJMYB83	0.775577	1.08419	0.95746	0.342546	0.470357	0.262273	1.28472	0.778076	1.35849	0.658177	1.73133	0.441347	0.340726	0.247217	0.0411373
107422648	R2R3-MYB	ZJMYB85	0.0347159	0	0	0	0	0.0660524	0	0	0	0	0.0311349	0	0	0	0
107422649	R2R3-MYB	ZJMYB86	0.0322038	0	0	0	0	0.060893	0	0	0	0	0.0289282	0.0590626	0	0	0
107422734	R2R3-MYB	ZJMYB87	0.843038	0.265321	0.682131	0.236204	0.605946	0.0474984	0	0	0.136306	0.0450657	0	0	0	0.0448169	0.0874164
107422870	R2R3-MYB	ZJMYB88	0	0	0	0	0	0	0	0.0973558	0.1438	0.149831	0	0.151269	0.138882	0.0461822	1.22813
107423566	R2R3-MYB	ZJMYB91	0.228514	0.0609497	0.300509	0.107036	0.0530729	0	0	0	0	0	0	0	0	0	0
107423630	R2R3-MYB	ZJMYB92	122.757	142.125	99.1106	81.2407	83.4547	79.0343	9.00128	10.6835	2.9535	9.23758	1.14794	1.25139	0	0.0816848	1.52415
107423990	R2R3-MYB	ZJMYB94	0	0	0	0	0	0	0	0	0	0	0	0.0649325	0	0	0
107424134	R2R3-MYB	ZJMYB96	1.63092	2.31221	1.98808	1.12353	0.315056	0.478268	0	0.0677937	0	0	0	0	0	0.0669063	0
107424887	R2R3-MYB	ZJMYB99	70.3434	83.4802	98.9702	111.274	110.887	116.832	90.1341	79.4455	85.3932	62.3572	70.8601	60.5921	100.82	130.253	143.854
107425014	R2R3-MYB	ZJMYB102	1.06975	0.856486	0.470133	5.18393	4.53804	5.18752	1.89702	2.09219	1.91876	0.708126	0.564665	0.468965	0	0.103972	0.0336795
107425254	R2R3-MYB	ZJMYB103	0.255841	0.0673586	0.067792	0.182984	0.242749	0.123167	0.0649361	0.29602	0.593434	0.171389	0.171522	0.116727	0.0583693	0	0.0581938
107425754	R2R3-MYB	ZJMYB106	2.82836	11.1199	38.7288	14.879	13.1099	24.5721	4.65996	4.83477	4.91716	7.37619	15.4847	3.97204	2.69341	4.01767	10.5514
107426114	R2R3-MYB	ZJMYB107	0.174797	3.75942	9.01026	0.742697	0.609491	0.751347	51.3247	39.1495	45.4526	36.8563	41.2479	32.5688	52.1286	49.7079	54.4812
107426233	R2R3-MYB	ZJMYB108	7.46138	8.95256	7.83079	0.800182	0.71797	0.610811	0.548912	0.536559	1.78439	0.463323	0.584048	0	0	0	0
107427192	R2R3-MYB	ZJMYB112	0.582462	1.79927	3.33936	0.738204	0.574371	0.861667	0.111025	0.250598	0.252458	0.809036	2.29479	0.104409	0.0993985	0.0516247	0
107428833	R2R3-MYB	ZJMYB114	4.02472	5.11379	3.49446	6.20452	5.88878	7.13539	1.66582	2.09644	2.06589	2.6506	3.17057	2.76564	0.86617	0.830951	1.07483
107428943	R2R3-MYB	ZJMYB115	0.146547	0.337493	0.309541	0.205158	0.439107	0.331949	0	0	0	0	0	0	0	0	0
107429464	R2R3-MYB	ZJMYB118	3.80097	12.8344	30.0525	0.795659	1.23246	1.15662	5.23199	7.73121	9.20259	12.8535	43.1131	4.03995	2.95332	4.67799	3.52402
107430642	R2R3-MYB	ZJMYB127	59.6039	58.295	67.9705	45.6297	43.4575	43.3627	12.0729	18.8776	12.9206	12.3822	10.4694	9.55065	2.81239	3.19155	1.58356
107431136	R2R3-MYB	ZJMYB130	0	0	0	0	0	0	0	0	0.123011	0	0	0	0	0	0
107431922	R2R3-MYB	ZJMYB135	0.142984	0.0498885	0.151556	0.193964	0.339294	0.198065	0.216049	0.347287	0.446875	0.358041	0.253225	1.03856	0.532155	0.851223	0.756651
107431903	R2R3-MYB	ZJMYB136	5.55777	7.67988	4.2395	29.9753	27.6289	29.8181	6.70932	6.19059	6.34876	3.89772	3.32634	2.55058	0.413568	0.248851	0.563228
107432692	R2R3-MYB	ZJMYB137	0.945418	1.57	1.17509	3.45674	2.07189	3.08956	27.7728	12.4463	11.3388	27.7986	18.5272	27.7346	5.13639	7.74291	7.35668
107433002	R2R3-MYB	ZJMYB140	3.75028	4.55361	4.06764	7.56803	4.81519	5.17452	0.784906	1.05791	0.819085	0.747902	0.887171	0.288855	0	0.0427816	0.0411617
107433008	R2R3-MYB	ZJMYB141	3.83121	3.91902	5.46233	2.77057	2.63625	3.98037	0.521744	0.477628	0.223851	0.655337	1.31796	0.40434	1.02135	1.28692	1.3109
107433336	R2R3-MYB	ZJMYB142	0.0978479	0.155631	0.153629	0.0459771	0.0909977	0.280039	0.238546	0.0865978	0.174246	0.340394	2.00866	0.043268	0.550257	0.652112	1.61138
107420692	R1R2R3-MYB	ZJMYB79	27.4419	24.7435	24.7247	15.0425	15.8126	17.7343	10.6399	13.8631	11.5428	6.23998	7.97833	6.38383	7.04974	7.35561	7.86855
107430641	R1R2R3-MYB	ZJMYB128	12.1038	11.4442	11.183	8.60159	10.0254	9.49778	8.0358	7.01003	6.93339	8.32487	8.38956	7.85894	12.8727	13.3151	12.6205
107431803	R1R2R3-MYB	ZJMYB134	3.75337	5.02086	4.56029	3.86894	3.6509	3.75861	0.0198898	0.129978	0.184139	0.0977741	0.182565	0.0842989	0.159023	0.123057	0.194963
107418690	4R-MYB	ZJMYB62	4.29981	4.77783	3.79483	3.59638	3.35836	3.46355	4.7861	3.22756	3.615	2.9428	3.37615	3.48734	8.04869	9.12719	9.55585
